# Supplementary material for: Effects of perinatal mobile apps for couples on psychosocial and parenting outcomes: A systematic review and meta-analysis
Source: PLOS Ment Health. 2025 Oct 8;2(10):e0000432. doi: 10.1371/journal.pmen.0000432 (PMC12798352; doi:10.1371/journal.pmen.0000432)
Supplement: S3 Table — (XLSX) [file pmen.0000432.s001.xlsx]

## Sheet: Data Extraction Table
Extractor(s)	Date	Eligibility confirmed (Yes/No)	Source of clarification if needed	Link								Population characteristics										Intervention characteristics									Caracteristicas del control								Subgroup analyses conducted		Dichotomous outcome (create a separate section for each dichotomous outcome to be extracted – prefer intention-to-treat analysis)
					First author’s last name	Study name (if mentioned)	Year of publication in the journal	Year the study was conducted	Country where the study was conducted	Study design (as reported in the article) Cluster-RCT, Non-inferiority RCT, etc.	Funding	Study population (specify whether couples, only fathers, or other))	Relevant inclusion criteria for COUPLES	Relevant exclusion criteria for COUPLES	Relevant inclusion and exclusion criteria for FATHERS	Relevant inclusion and exclusion criteria for NEWBORNS	Total number of randomized participants (specify if they were couples or other)	Age of fathers or couples in years (mean ± SD or median and IQR)	Proportion of male participants (%)	Parental education (report as stated in the results) (poner lo que dice en resultados)	Other important characteristics (check "Results" section: baseline characteristics, Table 1)	Name	App available? Include link	Definition / procedures	Dose, frequency, and duration	Who delivers the intervention	Type of virtual intervention	Is the intervention combined with others? (Yes or No, and specify which other interventions)	Modifications or adaptations	Adherence	Content	Definition / procedures	Dose, frequency, and duration	Who delivers the intervention	In-person or virtual intervention	Location where the intervention is delivered	Modifications or adaptations	Adherence	Subgroups (if subgroup results will be collected, they can be listed in separate rows)	Time point of outcome measurement	Definition	Follow-up duration (months): Ideally report the mean; if not available, report median, range, or other measure	n of participants in the intervention group with the outcome	Total n of participants in the intervention group	n of participants in the control group with the outcome	Total n of participants in the control grou	Effect measure used (e.g., OR, RR, HR) (If randomization in an RCT is well conducted, adjustment is not needed — indicate as NA)	Effect estimate and 95% CI	Interpretation or comments
Luis Ttito-Paricahua Marlene Magallanes-Corimanya Jean Pierre López-Mesia	Data extraction was conducted from February 19 to April 30, 2025.	YES/YES	Author contacted via email, the data were received on February 24, 2025.	https://pubmed.ncbi.nlm.nih.gov/28276086/	Shorey	A randomized-controlled trial to examine the effectiveness of the 'Home-but not Alone' mobile-health application educational programme on parental outcomes	2017	December 2015-May 2016)	Singapore	Randomized controlled two-group pre-test and post-test design	Study is funded by the National University of Singapore Start-up Grant, Reference Number: NUHSRO/2015/063/SU/01.	Parents	(1) 21 years old and above; (2) English literate; (3) both first-time parents and parents with a child/children before; (4) owned at least one portable smart gadget; (5) would remain in Singapore for the first 4 weeks postpartum; and (6) had a healthy newborn who would discharge at home with their parents.	(1) had physical or mental disorders; (2) had a newborn with deformities or complications; and/or (3) had a newborn that was admitted into the neonatal intensive care unit.	NR	Inclusión: (6) had a healthy newborn who would discharge at home with their parents. Exclusión: (2) had a newborn with deformities or complications; and/or (3) had a newborn that was admitted into the neonatal intensive care unit.	a total of 250 subjects (125 couples) will be recruited.	Total: 32,66 (5,03); intervention group: 32,08 (4,53) y control group: 33,25 (5,46)	0.5	Highet education level T(17/6,8%) GI (9/7,1%) GC (8/6,5%) Primary/secunday school T(52/20,8%) GI (23/18,3%) GC (29/23,4%) Polytechnic/Universiy T(181/72,4%) GI (94/74,6%) GC (87/70,2%)	Working hours per day; work on weekends; monthly household income. Etnia y país.	Home-but not Alone' mobile health application	NO	The mHealth App contains educational content focusing on newborn, maternal and paternal needs.	NR	Asynchronous communication, where participants can exchange messages and photos to consult a midwife per taining to their personalized queries, as well as have peer discussions among themselves.	mHealth App	In addition to the routine postpartum care, couples in the intervention group will get access to the ‘Home-but not Alone’ educational programme mHealth App.	No	GI: 126/103 ; GC: 124/108	the routine postpartum care	The routine postnatal care involved educational support on maternal and infant care from nurses and midwives during each mother’s hospital stay and an appointment with doctors between ten days to six weeks postpartum	an appointment with doctors between ten days to six weeks postpartum	nurses and midwives	Face-to-face interview	mother’s hospital stay and an appointment with doctors between ten days to six weeks postpartum	NR	124/108	Family	NA	NA	NA	NA	NA	NA	NA	NA	NA	NA
																																							Mothers	NA	NA	NA	NA	NA	NA	NA	NA	NA	NA
																																							Fathers	NA	NA	NA	NA	NA	NA	NA	NA	NA	NA
Luis Ttito-Paricahua Marlene Magallanes-Corimanya Alicia Lopez-Gomero	Data extraction was conducted from February 19 to April 30, 2025.	YES/YES	NO	https://pubmed.ncbi.nlm.nih.gov/33843604/	Scott JA	Impact of a Face-To-Face Versus Smartphone App Versus Combined Breastfeeding Intervention Targeting Fathers: Randomized Controlled Trial	2021	August 2015 and December 2016	Perth, Australia	randomized controlled trial (RCT) with 4 arms	This project was funded by Healthway grant 24023 from the Western Australia Health Promotion Foundation. BW and AM were supported by scholarships from the Australian Government Research Training Program and Curtin University.	Couples	included ownership by the father of a smartphone (iOS or Android), internet access, residence within Perth, both partners intending to participate in the rearing of their child, and having sufficient English language skills to engage with the intervention.	Couples were excluded if the mother had an existing medical condition likely to inhibit the initiation of breastfeeding or exclusive breastfeeding, was expecting a multiple birth, or if they were a same sex couple.	NR	NR	"1,092 couples (1,092 men who received the intervention and 1,092 whose outcomes were measured)"	Total: 33 (5,2); IG Milk Man: 34(5,3); IG FFABC: 34 (4,7); IG Combination: 34 (5,7) y control group: 33 (4,8)	1	High school/trade: Total: 409 (38,2); IG Milk Man: 106 (35,8); IG FFABC: 99 (38,7); IG Combination: 95 (37,4) y control group: 109(41%)	Country of birth and poverty deciles	The Parent Infant Feeding Initiative (PIFI)	https://play.google.com/store/apps/details?id=au.net.pifistudy.milkman	Briefly, the app used gamification, social connectivity in the form of a conversation forum, and twice-weekly push notifications linking to polls and conversation starters to engage fathers with breastfeeding information contained within an information library. In addition to containing information on all of the topics introduced in the FFABC, the library contained additional breastfeeding and pa…	NR	NR	App	Yes, there were three intervention groups: talk, APSS only, and a combination of both.	NR	338/177	(1) a face-to-face father-focused antenatal breastfeeding class (FFABC) facilitated by a male peer,	Briefly, the FFABC was a single class that ran for approximately. The FFABC was led by a trained peer facilitator who was the father of at least one child aged younger than 3 years who had been breastfed for at least 3 months. 45 minutes and was conducted at the time of the hospital-based couples’ antenatal class, replacing for fathers the usual breastfeeding component of that class with the fath…	45 minutes and was conducted at the time of the hospital-based couples’ antenatal class	Fathers in the control group received the usual care and attended the breastfeeding component of the hospital-based couples’ antenatal class	Face-to-face interview	Hospital	NR	358/184	Imputed data	NA	NA	NA	NA	NA	NA	NA	NA	NA	NA
Liz Mendoza-Aucaruri Evelyn M. Asencios-Falcón Jean Pierre López-Mesia	Data extraction was conducted from February 19 to April 30, 2025.	YES/YES	NO	https://www.ncbi.nlm.nih.gov/pmc/articles/PMC9887516/	Shorey	Evaluating the Effectiveness of the Supportive Parenting App on Parental Outcomes: Randomized Controlled Trial	2023	from February 2020 to July 2022	Singapore	randomized controlled trial (RCT)	This study was supported by the Ministry of Health (HSRGHP18may-0001).	Heterosexual married couples were recruited from 2 public health care institutions in Singapore	(1) both parents were aged ≥21 years, (2) able to read and speak English, (3) had a low-risk pregnancy at >24 weeks of gestation (age of viability in Singapore), and (4) owned a smartphone with internet access.	Participants were excluded from the RCT if they were diagnosed with physical or mental disorders that would affect their ability to participate or if they had a high-risk pregnancy (eg, placenta previa major, preeclampsia, or pregnancy-induced hypertension). Those who had a complicated assisted delivery,	NR	stillbirth, gave birth to a newborn with congenital issues, or whose infant was admitted to the neonatal intensive care unit were also excluded from the study, as information provided on the SPA might be misleading or unsuitable for them.	200 couples (fathers) (400 mothers and fathers) Intervention: 100/200 – 50% Control: 100/200 – 50%	Both parents aged 21 years or older.	0.5	Intervention: Mothers Primary – 0 (0) Secondary – 14 (14) Technical/Polytechnic – 30 (30) University – 56 (56) Fathers Primary – 0 (0) Secondary – 20 (20) Technical/Polytechnic – 35 (35) University – 45 (45) Control: Mothers Primary – 0 (0) Secondary – 10 (10) Technical/Polytechnic – 42 (42) University – 48 (48) Fathers Primary – 3 (3) Secondary – 12 (12) Technical/Polytechnic – 46 (46) Universit…	NR	App SPA + Standar perinatal care	NR	It consisted of a psychoeducation and peer support program based on a mobile application to support parents from pregnancy up to 6 months postpartum, plus standard care.	1 month	Obstetricians, nurses, lactation consultants, and neonatologists provided perinatal care, and it was self-administered.	APP	Yes, the fathers in the intervention group also received peer support from other experienced mothers who were trained by the research team from the time of their recruitment during pregnancy (baseline, after 24 weeks).	NR	NR	standard perinatal care provided by the hospitals	the control group received standard perinatal care provided by the hospitals, consisting of antenatal checkups, optional antenatal educational classes, in-hospital care, and 1 postnatal review 6 weeks post partum.	NR	Obstetricians, nurses, lactation consultants, and neonatologists provided perinatal care.	Face-to-face interview	Hospital	NR	NR	NR	NA	NA	NA	NA	NA	NA	NA	NA	NA	NA






Liz Mendoza-Aucaruri Evelyn M. Asencios-Falcón Alicia Lopez-Gomero	Data extraction was conducted from February 19 to April 30, 2025.	YES/YES	Author contacted via email, the data were received on February 24, 2025.	https://www.ncbi.nlm.nih.gov/pmc/articles/PMC5156477/	Garfield	Supporting parents of premature infants transitioning from the NICU to home: A pilot randomized control trial of a smartphone application	2016	recruitment (January 2013 to February 2014).	NR	Randomized controlled trial (RCT)	The NICU-2-Home study was a randomized controlled trial piloted	All phases of this research were supported by grant # R21 HS20316 to CFG from the Agency for Health Research and Quality.	NR	NR	NR	NR	90 fathers of very low birth weight infants were randomly assigned to usual care (n = 44) or to usual care plus NICU-2-Home (n = 46).	33.7 (5.80) — Aged 18 years or older	NR	NR	study entry (T − 14)	NICU-2-Home group	NO	received the same plus an Android smartphone with the NICU-2-Home application installed for the study period	data collection through self-report surveys at three time points: initial study entry (T − 14), one day before discharge (T − 1), and 14 days after discharge (T + 14).	NR	Usual care + Android smartphone with the NICU-2-Home app	NR	NR	NR	Control group	Control group parents received usual care including NICU care handouts and nurse education	initial study entry (T − 14), one day before discharge (T − 1), and 14 days after discharge (T + 14).	Obstetricians, nurses, lactation consultants, and neonatologists provided perinatal care.	Face-to-face interview	Hospital	NR	NR	NR	NA	NA	NA	N	NA	N	NA	NA	NA	NA
[truncated: 66 more columns]
